# Supplementary material for: DLST-dependence dictates metabolic heterogeneity in TCA-cycle usage among triple-negative breast cancer
Source: Commun Biol. 2021 Nov 16;4:1289. doi: 10.1038/s42003-021-02805-8 (PMC8595664; doi:10.1038/s42003-021-02805-8)
Supplement: Supplementary file 3 — Supplementary Data [file 42003_2021_2805_MOESM3_ESM.xlsx]

## Sheet: Sheet1
Figure 2a
	MCF7	ZR-75-1	CAMA-1	T47D	HCC1428	MCF10A	MDA-MB-436	Hs578T	SUM159PT	MDA-MB-231	BT-549	HCC1806
	0.41	0.57	0.78	0.88	0.71	1	1.26	0.51	0.57	1.28	0.88	0.57
	0.29	0.33	0.42	0.78	0.76	1	0.5	0.58	0.46	0.9	0.76	0.46
	0.87	0.58	0.69	0.9	0.8	1	0.64	0.61	0.5	0.89	0.69	0.53
Figure 2b
		shLuciferase						shDLST1						shDLST2
	MCF7	96.9005	70.3507	132.749				12.969	14.6819	11.1227				10.6036	11.2561	10.0104
	ZR-75-1	130.783	93.9918	75.2256				4.70494	5.93464	5.11662				3.67573	12.3505	5.11662
	CAMA1	102.871	84.153	112.976				23.022	35.954	21.4463				47.3102	40.3435	32.0679
	T47D	103.66	99.8641	96.4758				21.7249	28.1583	25.3403				33.3249	34.7256	43.0882
	HCC1428	110.186	116.55	73.2637				28.9278	23.1443	24.7532				32.2527	27.8463	32.7903
	MCF10A	105.6	87.2	107.2				80.2	66	75.3				83.2	96.4	106.5
	MDA-MB-436	107.1	87.1	105.8				51.5	52	51.5				69.7	75.6	77
	Hs578T	95.4988	104.459	100.144	85.0598	94.5834	105.446	82.473	82.45	79.3449				118.312	117.583	116.544	73.3139	74.4479	72.0275
	SUM159PT	98.6495	98.9085	102.475	101.726	98.274		79.9851	78.7461	76.7122	92.4488	91.4419		93.1766	88.3947	73.1334	104.171	103.092
	MDA-MB-231	97.7254	94.132	108.117	99.3796	100.62		69.5175	70.731	66.8671	53.0292	51.2044		74.4531	74.4016	66.1362	28.7226	28.1387
	BT-549	89.7499	93.7471	116.5	100.754	99.2457		46.605	34.3858	38.2819	34.806	34.375		56.0271	48.83	47.697	45.7974	45.1509
	HCC1806	85.4	117.1	97.5				3.6	3.2	3.7				8.7	7.6	6
Figure 2c
BT-549		shLuciferase						shDLST1						shDLST2
	Apoptosis	0	0	0.758	0.508	2	2.5	20	21.61	19.808	44.444	19.767	19.767	20.497	28.571	39.645	12.903	13.636	14.932
	Necrosis	0	0.38	0	0	0	0.833	13.333	12.288	22.045	23.188	25.581	25.581	14.286	17.714	12.426	16.935	5.455	6.787
Hs-578T		shLuciferase						shDLST1						shDLST2
	Apoptosis	0	0	1.2	0.83	0.69	0.69	3.45	0.52	0.53	0	0	0	0	0.66	0.65	1.47	0.52	0.67
	Necrosis	0	0	0	0	0	0	0	0	0	0	0	0	0	0	0	0	0	0
Figure 2d
BT-549		shLuciferase			shDLST1			shDLST2
	G1	63.07	74.27	63.22	61.56	52.89	52.19	49.03	51.46	35.87
	S	23.46	16.35	25.57	18.82	25.15	27.77	31.31	27.75	34.22
	G2	13.47	9.38	11.21	19.62	21.96	20.05	19.66	21.28	29.9
Hs578T		shLuciferase			shDLST1			shDLST2
	G1	81.01	74.98	79.81	71.03	56.48	49.28	57.55	75.94	68.85
	S	8.41	10.58	8.8	16.92	25.9	22.12	21.27	12.8	18.28
	G2	10.57	14.44	11.39	12.05	17.62	28.6	21.19	11.26	12.87
Figure 3a
BT-549		shLuciferase							shDLST1							shDLST2
	Basal	5.90696	6.50643	6.8016	6.65963	8.06555	5.76331		2.86983	2.89181	2.8078	2.82366	2.06757	2.29268		3.7315	3.02791	3.37212	3.68644	3.18667	3.96264
	Maximal	11.0495	12.0768	12.577	12.2616	14.6076	10.7009		4.77478	4.96388	4.76715	4.68392	3.75351	4.00078		8.17155	6.87369	7.78402	7.69933	7.01566	7.94827
	ATP-linked	4.38664	4.83256	4.92686	4.95145	5.94218	4.22477		1.62171	1.58461	1.58981	1.65552	1.2247	1.27172		3.05941	2.45747	2.78082	3.08948	2.5182	3.21357
	Proton leak	1.52032	1.67387	1.87473	1.70818	2.12337	1.53855		1.24811	1.3072	1.21799	1.16813	0.842864	1.02096		0.672081	0.570436	0.591299	0.596969	0.668462	0.749072
Hs578T		shLuciferase							shDLST1							shDLST2
	Basal	4.95056	5.92299	5.90805	6.05907	5.99528	5.94301		4.52618	4.7328	5.17303	4.86111	5.85615	7.6098		6.11494	6.05238	6.92329	6.95326	5.96898	6.40257
	Maximal	8.76889	9.762	9.79637	10.4215	10.0818	10.6692		5.39337	6.0021	6.14497	5.78814	6.58824	10.5873		8.45054	8.6925	9.54136	9.51703	8.31165	8.90261
	ATP-linked	2.73774	3.03295	2.36517	2.36508	1.50989	1.76386		3.33179	3.11435	3.55509	2.30356	4.40742	3.1562		2.69797	3.23653	3.39061	3.48249	3.66296	3.29411
	Proton leak	2.21283	2.89004	3.54288	3.69399	4.48539	4.17915		1.1944	1.61846	1.61795	2.55755	1.44873	4.4536		3.41697	2.81585	3.53268	3.47077	2.30602	3.10846
Figure 3c
BT-549
	Citrate	shLuciferase			shDLST2
	M+0	21.6	29.1	23.8	29.4	33.9	23.1
	M+1	10.9	12.1	10.1	16.2	18.6	12.4
	M+2	16.3	17.1	14.1	18.6	20.1	16.2
	M+3	7.8	8.2	7.4	9.1	9.6	7.4
	M+4	24.9	23.6	22.5	16.4	15.9	16.3
	M+5	17.1	17.2	16.1	12.7	13.2	10.8
	Malate	shLuciferase			shDLST2
	M+0	24	24.6	22.4	26.3	31.2	28.2
	M+1	10.3	12.1	10.7	13.7	14.7	14.3
	M+2	16.7	20.8	17.7	19.5	18.4	19.3
	M+3	8.3	8.9	9.9	8.3	9	9.4
	M+4	33.9	40.2	39.6	29	28.1	30.6
	Succinate	shLuciferase			shDLST2
	M+0	27.3	26.3	23.4	31	32.3	32.2
	M+1	14.1	14.9	15.5	14.1	16.6	17.2
	M+2	50.9	54.3	48.1	40.8	39.7	41.7
	M+3	0.6	0.8	0.4	0.8	1.2	0.9
	M+4	7.8	9	6.8	9.8	10.9	10.8
	Fumarate	shLuciferase			shDLST2
	M+0	19.7	23.4	17.3	23.3	24.5	20.8
	M+1	7.3	8.3	6.9	9.2	8.7	7.6
	M+2	26.6	25.7	25.7	31	31.8	28.3
	M+3	13.5	12.5	12.8	12.6	14.1	12.3
	M+4	32.8	36	31.5	24.6	26	25.3
Figure 3d
Hs578T
	Citrate	shLuciferase			shDLST2
	M+0	24.3	20.4	18.4	22.9	22.8	25.4
	M+1	3.3	3.4	3.4	3.2	3.7	3.2
	M+2	10.5	8.7	10.3	13	8.8	10.2
	M+3	6.8	7.1	8.9	5.7	8	9.1
	M+4	39.5	28	32.8	26.5	20.2	38.4
	M+5	27.2	26.3	20.6	20	26.3	32.3
	Malate	shLuciferase			shDLST2
	M+0	16.6	14.2	14.9	16	16.9	17
	M+1	3.2	3.2	3.5	3.2	3.7	3.5
	M+2	11.2	8.6	10.4	11.3	11.2	12
	M+3	13.2	11.9	12.1	11.1	12.5	12
	M+4	60	60.4	56.7	53.4	58.1	58.1
	Succinate	shLuciferase			shDLST2
	M+0	9.6	10	8.7	11.2	10.5	10.6
	M+1	16.5	14.6	14.3	11.5	13.5	13.2
	M+2	67	73	66.4	70.6	67.4	70
	M+3	0.5	0.6	0.4	0.5	0.6	0.4
	M+4	6.2	5.8	6.2	6.7	6.1	7.1
	Fumarate	shLuciferase			shDLST2
	M+0	13.4	14.7	14.4	14.8	15.6	15.5
	M+1	2.6	2.5	2.6	3	2.6	2.9
	M+2	13.8	13.7	10.9	14.1	14.2	13.9
	M+3	13	12.2	13.7	10.6	11.1	12.3
	M+4	58.2	58	56.4	53.3	60.2	55.9
Figure 4f
BT-549	glutamine			glutamate			cystine			glutathine disulfide			NADPH
	shLuciferase	shDLST2		shLuciferase	shDLST2		shLuciferase	shDLST2		shLuciferase	shDLST2		shLuciferase	shDLST2
	80447390	114767600		110896700	175109400		266936	382976		17221740	19468800		40126.4	59707.1
	78420160	116387500		103693200	164775500		329550	361674		15543320	24308070		20068.4	45733.5
	75449300	125499100		120438000	177504100		269559	384524		17675880	22855400		19188.3	59706.8
Figure 5a
	Basal Intracellular ROS											TBHP-induced intracellular ROS
		shLuciferase			shDLST1			shDLST2					shLuciferase			shDLST1			shDLST2
	BT-549	480.3	512.3	556.3	1144.3	1026.3	1123.3	745.3	853.3	848.3		BT-549	802.3	803.3	741.3	1590.3	1707.3	1707.3	1189.3	1217.3	1134.3
	MDA-MB-231	424.3	401.3	406.3	513.3	537.3	529.3	505.3	505.3	467.3		MDA-MB-231	783.3	736.3	691.3	917.3	912.3	924.3	897.3	900.3	907.3
	SUM159PT	306.3	300.3	279.3	245.3	255.3	262.3	277.3	267.3	259.3		SUM159PT	655.3	615.3	639.3	618.3	649.3	656.3	541.3	568.3	581.3
	Hs578T	372.3	425.3	339.3	414.3	382.3	403.3	358.3	385.3	336.3		Hs578T	728.3	685.3	704.3	600.3	605.3	657.3	547.3	581.3	657.3
Figure 5c
		shLuciferase			shDLST1			shDLST2
	BT-549	100	107.851	108.635	263.698	229.027	273.647	268.458	231.985	214.906
	Hs578T	102.658	140.034	108.718	106.063	113.429	98.3667	106.916	115.908	115.883
Figure 5d
	BT-549											MDA-MB-231
		shLuciferase			shDLST1			shDLST2					shLuciferase			shDLST1			shDLST2
	Vehicle	102.5	98	99.5	66.6	73.1	61.7	77.1	78.7	77.4		Vehicle	106	94.8	99.3	59.4	42.2	55.7	57.3	58.9	57.9
	NAC	96.3	104.2	99.5	120.1	89.6	83.3	93.1	109.5	111		NAC	101.8	94.1	104.1	67.4	69.9	68.3	63.3	79.7	77.4
Figure 6a
	BT-549						MDA-MB-231
	shLuciferase	shDLST2					shLuciferase	shDLST2
	63	24					332	221
	72	17					326	250
	62	19					329	273
	78	15					402	242
	84	13					361	225
	98	10					298	216
	72	15					308	190
	69	8					394	194
	64	17
	44	17
	39	21
	40	9
Figure 6b
	% xenografts with invasion
	-NAC						+NAC
	Vehicle			Dox			Vehicle			Dox
	50	53.3333	48.1013	38.7097	31.7073	38.3721	53.8462	56.25	50	41.1765	52.9412	50
	Tumor burden
	-NAC						+NAC
	Vehicle			Dox			Vehicle			Dox
	97.5995	94.3066	108.094	68.0224	56.5708	61.5292	105.343	102.352	96.343	93.8535	87.2969	96.3233
Figure 7b
		-NAC																+NAC
		Vehicle						Dox										Vehicle					Dox
	mitoSOX	197.939	56.9521	134.231	31.1263	79.7518		169.014	219.012	312.587	245.349	247.779	416.248	216.141	321.996	262.548	313.028	20.8893	140.062	79.722			66.189	209.181	128.669
	Necrosis	69.4243	56.3684	170.716				624.045	317.992	477.689								116.988	120.487	134.741			128.887	80.8079	180.423
	Caspase 3	107.621	154.971	186.263	29.7059	28.6045	92.8336	320.987	529.319	230.114	173.853	366.641	235.252					132.442	84.8891	104.69			133.327	171.952	73.1321
	Ki67	83.3941	125.181	91.4246				18.7058	30.3868	20.3356								62.8775	94.3049	81.9113			76.7165	111.377	94.0158
Figure 8b	% Fish with tumor invision
	BT-549		Hs578T
	Vehicle	CPI-613	Vehicle	CPI-613
	100	33	12.5	12.5
	60	40	25	12.5
	71.4	66.7	37.5	28.6
	57.1	33.3
	60	60
	80	66.7
Figure 8c	% Fluorescence intensity
	BT-549		Hs578T
	Vehicle	CPI-613	Vehicle	CPI-613
	90.574	26.4416	48.953	68.9275
	107.634	50.9379	91.3363	235.67
	109.913	25.541	20.8997	45.7205
	74.8786	61.036	29.8602	113.918
	59.6417	62.91	71.6597	29.9971
	124.801	67.2025	160.816	31.3541
	63.8664	19.6377	74.9908	69.6896
	75.1029	126.853	151.571	25.3352
	77.3465	78.6078	67.0843	33.6786
	104.846	75.8009	46.1735	56.6792
	115.673	68.3937	64.7669	56.0662
	170.917	10.6155	334.807	22.8416
	132.044	100.311	76.7776	90.6759
	95.1213	69.0311	82.9385	58.1852
	123.579	30.1401	13.3697	196.149
	114.16	18.4099	22.3453	26.1476
	174.617	129.828	356.485	69.2406
	66.9988	28.8541	110.899	294.933
	85.5653	97.2337	83.6503	104.518
	62.3203	82.7396	33.2024	30.877
	75.6455		125.612	46.247
	100.92		242.985	99.6424
	149.538		37.9862
	128.323		50.8294
	77.1976
	71.0023
	67.771
Supplementary Fig 4a					Supplementary Fig 4b
	ER+	ER-	TNBC			ER+	ER-	TNBC
	0.879	0.0645	-1.2424			0.1433	0.3188	1.6461
	-1.3512	-1.2424	-0.234			0.8853	0.6611	0.6087
	1.5669	-0.234	-0.0623			0.2384	1.6461	0.5423
	1.4056	-0.0623	-1.4371			0.1974	0.9243	-0.257
	-0.0888	-1.2266	1.4035			1.4242	0.7492	0.5261
	-0.0026	-1.4371	-0.1476			1.8302	0.0216	0.0594
	-1.376	1.4035	0.9409			-0.4846	0.4972	-1.4548
	-1.2179	0.1847	0.0042			0.156	0.8631	0.8834
	-1.8404	0.8081	1.4214			0.4591	0.6087	-0.2822
	2.5752	-0.1476	0.5027			1.7878	-0.2489	-0.4934
	0.7846	0.1245	0.3053			2.1583	0.818	0.6915
	-0.0935	0.9409	0.0529			2.017	-0.3018	1.1942
	1.32	-0.1405	0.6436			-0.1047	1.3056	0.5831
	-1.8036	0.0042	-0.2123			0.4496	0.9868	-0.322
	0.6816	1.4214	-1.3606			0.1267	1.5748	-0.0945
	-1.0115	0.5027	1.0993			0.2836	0.5423	0.783
	-1.4342	0.3053	0.1627			1.7495	-0.257
	-1.919	0.0529	2.3592			1.2288	0.5261
	-0.4302	0.6436	1.637			1.056	0.3249
	-1.302	0.8644	1.5064			0.3366	1.9184
	-1.7237	-0.2123	-0.5227			1.6042	0.0594
	-0.5506	-0.2654	0.6381			2.0487	-1.4548
	-1.1804	-1.3606	0.0617			1.3709	0.8834
	-0.4297	1.0993	0.1185			0.6435	-0.2822
	-0.9666	0.1627	0.4224			0.5895	-0.4934
	0.0143	1.6668	0.1669			0.8109	0.2645
	1.1133	2.3592	-1.4035			0.0387	-0.3684
	-1.2257	1.637	0.3861			-0.4938	0.6915
	1.3421	1.5064	0.594			-1.6624	0.804
	0.8152	-0.5227	-0.1549			0.0838	1.1942
	-0.2707	0.6381	-0.0917			-0.1377	0.2342
	-0.7865	0.0617	-0.7912			-1.3374	-0.664
	-0.0975	0.1185	0.05			0.1531	0.5831
	-0.1343	0.4224	-0.4392			-0.2224	1.0125
	1.5549	0.1669	-1.0183			-0.2952	1.5744
	0.5756	-1.4035	-0.8125			-0.302	-0.322
	0.3117	1.0935	-0.8198			-0.0454	-0.0945
	1.184	0.3861	0.6919			0.2327	0.783
	0.1094	0.594	-0.1906			1.3537	0.119
	-2.0554	-0.1549	-0.066			0.9207
	0.1547	1.9548	-0.4039			-0.3688
	-0.2982	-0.0917	-0.9729			-0.3349
	0.0506	-0.7912	-0.8416			0.1806
	0.8912	0.05	0.6555			-0.0512
	-0.0332	1.1653	-1.3162			-0.0652
	0.3555	-0.4392	0.4147			0.0904
	0.8079	0.8404	-1.3245			1.3364
	0.6894	0.6058	0.4425			-0.5536
	0.5664	-0.257	-1.113			-0.0423
	0.7809	-1.0183	-0.6321			0.7218
	0.8022	-0.8125	-1.653			-0.7013
	1.0746	-0.8198	0.5386			0.6951
	-2.6369	0.6919	-1.3383			-0.6103
	0.0661	-0.1906	0.2259			0.1307
	1.1662	-0.066	-0.4492			0.6382
	-1.1822	-0.4039	-1.5757			-0.7702
	0.1663	-0.9729	0.1607			-0.7114
	1.446	0.1466	-2.0897			0.5033
	-0.0686	-0.8416	-0.6551			1.0057
	-0.3081	0.6555	-1.0717			0.8307
	-0.0715	0.2812	0.0917			0.5232
	2.3576	-1.3162	-0.8542			0.3182
	-1.0226	-2.1113	-0.0917			-0.0055
	0.8141	0.4147	1.9404			-0.7387
	-1.1419	-0.6383	0.7932			-0.9487
	0.4559	-1.3245	0.3221			0.8802
	0.1711	0.974	0.8226			2.2062
	1.2725	0.4425	-1.3204			1.0631
	-0.6015	-1.113	-0.7113			-0.5219
	0.0128	-0.6321	1.0375			0.4882
	-0.4103	-1.653	-0.3514			1.5497
	-0.5044	0.5386	1.2567			-0.1195
	0.021	1.2759	0.7			0.1681
	-1.4566	-1.3383	0.4259			-0.1087
	0.8329	-1.1293	-2.4564			1.6914
	-0.7586	0.2259	1.317			0.1527
	-0.0606	-0.4492	0.9429			0.5632
	0.2652	-1.5757	0.979			0.2226
	0.3343	0.1607	-0.8994			0.2257
	0.419	-2.0897	1.0899			0.0058
	0.4027	-0.6551	0.7349			-0.5051
	0.4082	-1.1903	1.2526			0.0903
	-0.1837	-1.0717	-0.8081
	-0.632	0.0917	1.5775
	-0.412	-0.7988	-0.7644
	-0.9595	-0.8542	-0.9773
	-0.7725	-0.1452	-1.4699
	-1.6878	-0.1233	0.1236
	0.2552	-0.0917	-1.7215
	0.1324	-1.9508	0.1279
	-0.2467	1.9404	-1.3766
	-1.8914	-0.3507	-0.8616
	-0.9576	0.7932	-0.152
	-0.456	-2.5702	-1.5887
	-0.2217	0.3221	1.5774
	1.6748	-0.5332	-1.2255
	-1.4315	0.8226	-1.3255
	0.7991	-1.3204	-1.091
	-1.4924	-0.7113	-0.4902
	0.214	1.0375	-0.9276
	0.0133	-0.3514	1.4264
	0.3086	1.2567	1.2462
	-1.7014	-0.3597	0.2228
	-0.2958	-0.597	-0.2685
	-0.0615	0.7	-0.319
	0.3396	2.2616	-0.7313
	0.3855	0.4259	-0.4655
	-0.6575	-2.4564	-1.3725
	-0.4554	1.317	-0.0032
	0.3136	0.1671	-0.6725
	0.064	0.9429	-0.9843
	-0.1123	0.979	0.1032
	-0.9298	-0.4778	-0.1366
	-0.2073	-0.8994	1.7121
	0.0013	-0.0195	-0.1933
	-0.7579	1.0899	-0.6881
	0.5578	0.7349	1.1643
	-0.4095	1.2526	1.1158
	1.0514	-0.8081	0.6267
	-0.4177	1.8721	-1.1112
	0.718	1.5775	1.4985
	-0.7187	-0.7644	0.3386
	-0.8414	-0.9773	4.7818
	-0.9775	-1.1021	1.1278
	-1.2302	-1.4699	-0.0163
	-0.8516	0.1236	1.6258
	0.1697	-1.7215	1.9731
	-1.2703	0.1279	0.4983
	-2.3624	-0.2829	0.212
	-0.8856	-1.3766	1.1181
	0.8285	-0.8616	0.3302
	0.3159	-0.152	0.662
	0.8391	-1.5887	3.7567
	0.5808	1.5774	2.7939
	-0.5326	-1.2255	0.2866
	-1.0572	1.2733	-0.1619
	1.5669	-1.3255	0.3592
	-1.1869	-1.091	-0.0185
	1.8007	-0.4902	-0.0068
	-1.3217	-0.9276	-1.8074
	-0.2703	1.4264	-0.6877
	-0.1886	1.2462	-1.0632
	-1.4366	0.2228	-0.7028
	-1.1558	-0.2685	0.4706
	0.5606	-0.319	-1.6093
	-0.6313	-0.7313	-0.4693
	0.2196	-0.4655	1.7692
	-1.1482	-1.3725	-0.7566
	0.3542	-0.0032	-0.948
	-0.7588	-0.6725	0.0335
	0.447	0.0893	-0.0436
	-0.454	0.2398	-1.0812
	0.837	-0.9843	-0.6738
	-0.3847	1.2697	-1.9688
	-0.6058	0.1032	-0.5839
	-1.7652	-0.1366	0.8619
	0.9557	1.3032	-1.6458
	1.3247	1.7121	4.0206
	-1.1526	-1.4913	-0.8539
	-0.4192	-0.1516	-0.3113
	0.2112	-0.1933	0.4297
	-0.3397	-0.6939	-1.3224
	0.9071	-0.6881	-0.1842
	-0.8131	1.1643	2.7142
	-0.3314	0.5344	0.9769
	1.3468	-0.1541	-0.2308
	0.8203	1.1158	-1.3936
	-1.7477	1.5091	-1.1575
	0.7021	0.6267	-2.2103
	-0.0485	-1.1112	-2.2827
	0.4026	1.4985	-2.2368
	-1.8316	-0.4232	-0.3249
	-0.8567	-0.9348	0.1603
	1.0246	1.7817	1.5679
	-0.6945	2.2202	-0.1929
	1.1548	0.3386	0.0322
	-0.8334	1.7288	0.2763
	-0.4729	4.7818	0.2377
	0.0325	-1.594	0.6139
	-0.0526	1.1278	-0.1742
	-0.5952	-0.0163	-1.4136
	0.8185	-0.1204	0.0912
	0.4777	2.6602	0.5962
	-0.7192	1.6258	-1.5961
	1.3112	2.0791	-0.9361
	-0.0352	2.5587	1.086
	0.2719	1.9731	3.4067
	0.1766	2.7997	0.0774
	-1.8168	0.4983	-0.757
	-0.668	0.212	-0.8995
	0.1559	2.5694	-0.197
	0.734	-0.1909	-0.1707
	0.225	1.1181	-0.6438
	-0.2282	0.3302	0.0142
	-0.6487	0.662	-1.3992
	0.5138	-0.705	-2.2829
	-1.6048	3.7567	-0.3123
	-0.7368	-0.03	0.121
	-0.7075	2.7939	-1.1546
	-0.6523	0.2866	1.6073
	1.4358	1.8982	0.4234
	-0.6484	-0.1619	0.946
	0.0746	1.7217	-0.2543
	-0.6608	0.3592	1.0488
	0.7818	-0.0185	0.7724
	0.5876	-0.0068	-0.5238
	-0.8159	-0.2119	-0.1509
	-0.5652	-0.2196	-0.5108
	-0.5483	-1.8074	-0.9902
	-0.6236	-0.6877	0.8629
	-1.8399	-0.1872	0.0744
	-0.1646	0.06	-0.8241
	-1.1039	-1.5298	-1.0696
	-1.1054	1.0656	-1.2043
	0.2092	-1.0632	1.1144
	-1.7484	-0.407	-0.5615
	-0.534	-0.7028	0.9031
	-1.1158	0.4706
	1.6699	-1.6093
	0.2025	-0.4693
	-0.5343	-0.885
	1.3134	1.3472
	-0.1997	1.7692
	-1.1017	-0.9561
	-0.7016	0.0718
	-0.0143	-0.7566
	-1.0497	-0.948
	-0.1823	-2.109
	0.8458	0.0335
	-0.1153	-0.0436
	1.1139	-1.0812
	-1.3735	-0.0396
	0.5113	-0.6738
	-0.8847	1.611
	-0.0736	-1.9688
	-0.8576	-0.5839
	0.1347	0.6127
	-0.2056	-0.0336
	-1.2127	0.8619
	0.5069	-0.0784
	-0.576	-1.6458
	-0.7232	4.0206
	-1.079	-0.8539
	0.5416	-0.884
	-0.4127	-0.3113
	-2.5283	0.4297
	1.0433	-1.245
	-1.6942	-1.3224
	-1.653	-0.1842
	-0.4539	-0.194
	-0.0394	2.7142
	0.7085	-1.7147
	-0.2827	0.9769
	-0.8044	-0.2308
	-0.3228	-1.3936
	-0.4936	0.2851
	-1.5969	-1.1575
	-0.3194	1.4289
	-1.5281	-1.2658
	-0.1199	-2.2103
	-0.3572	-0.7945
	-0.4752	-2.2827
	-0.2278	-2.2368
	0.6627	0.4905
	0.1111	-0.3249
	-0.0908	0.1603
	0.0409	0.4264
	-1.0196	1.5679
	-0.703	1.8802
	-1.9712	-1.2703
	-1.6071	-0.1929
	-1.2246	0.0322
	-1.746	0.2763
	-1.1238	0.2377
	0.0329	0.6139
	-0.5229	-0.1742
	-1.2791	-0.6007
	-0.027	-0.2051
	-0.5696	-1.4136
	0.0648	0.0912
	-0.6777	0.5962
	-0.5125	-1.5961
	-0.7002	-1.8021
	-2.8057	-0.9361
	-0.6775	2.2158
	-1.313	1.086
	-0.3927	-0.5213
	-1.8697	3.4067
	-1.1041	0.0774
	0.7227	0.2246
	-0.7086	1.3101
	-1.4828	-0.757
	-0.8037	-0.6814
	-0.9543	-0.8995
	-0.8229	-0.2928
	-1.0412	-0.197
	0.1612	-0.5738
	-0.6985	1.2489
	0.6506	-0.1707
	-0.0984	-0.6438
	-0.7364	0.0142
	0.1207	0.3069
	-0.2066	1.9046
	-1.2716	0.3032
	-0.482	-1.3992
	0.0666	-0.8708
	0.2376	-2.2829
	-0.5963	-0.3123
	-0.9318	0.5137
	-0.3911	0.2498
	0.1356	0.121
	-0.7946	-1.1546
	-1.015	0.0569
	-0.9363	-1.9985
	-1.3668	1.6073
	-0.1423	0.7493
	-1.2426	0.3321
	0.3463	0.1272
	-0.6718	1.2888
	-0.3205	0.4234
	0.2138	-0.1359
	-0.6229	0.946
	-0.8802	-0.2543
	-0.9352	2.2589
	0.7839	1.0488
	-0.4571	1.0732
	-0.1378	0.4545
	0.0341	0.7724
	-2.1228	-1.4719
	-1.2321	-0.5238
	0.5702	-0.0786
	-0.6473	1.0078
	-1.6248	-0.1509
	-1.0012	-0.5108
	-1.0532	1.7352
	0.4918	-0.0542
	-0.1994	-0.9902
	-0.3053	-0.5788
	-1.3086	0.8629
	0.4642	0.0744
	-0.7227	-0.8241
	0.026	-1.0696
	0.2045	-0.4297
	-0.7427	-0.1041
	-0.6214	0.2219
	-1.8691	-1.0092
	-2.0267	-0.6839
	-2.3419	2.0696
	1.1039	0.6431
	-2.083	-0.5547
	-1.1375	0.1979
	-0.1209	-0.0511
	0.3146	1.9653
	-1.1048	-1.2043
	-1.1848	-0.1429
	0.1829	-1.2781
	-1.3941	-1.6875
	-0.0414	2.1106
	-2.1906	-0.0716
	-2.0253	-1.3702
	-0.4615	2.7811
	0.0224	-0.8205
	-1.59	1.2763
	-0.29	1.1144
	-2.3575	1.7285
	-0.5848	-0.4183
	-0.5938	-0.5615
	-1.5833	-1.0085
	-0.1412	0.2186
	-0.9175	0.8304
	-1.3873	-1.1824
	-1.2033	0.9031
	-0.3607	0.0465
	-0.5357	-0.8385
	-0.3611	-0.4747
	0.2793	0.5051
	0.1367	0.2301
	-0.6764	0.7327
	0.9934	1.3132
	-0.8039	-0.0583
	-0.761	-0.015
	-0.946	-0.6216
	0.145	0.166
	-1.5594	-1.6911
	-0.4461	-0.325
	1.0299	-0.9611
	-0.6409	-0.205
	-0.5707	-0.0357
	-1.5096	0.3147
	-0.7435	0.4626
	0.2377	1.1271
	-0.7548	-0.0139
	-1.9647	0.103
	-0.4441	0.6633
	-0.3071	0.2763
	-1.134	1.0638
	-0.7719	0.1183
	1.2175	1.5688
	-0.3206	0.7871
	0.0536	0.3735
	0.1469	1.3906
	-0.9243	0.0126
	-0.4619	0.3429
	0.9094	-1.0902
	-0.0468	0.9058
	-1.5707	-0.001
	-1.3064	-0.3747
	-0.2812	1.7916
	0.2659	-0.5386
	-0.7711	0.0804
	-0.2066	-1.2348
	-0.2891	-0.3774
	0.2854	1.1176
	0.2014	0.9792
	-0.6612	-0.7968
	0.2921	0.1514
	0.5948	0.4225
	-0.1091	-0.2563
	-0.6607	1.9294
	-1.2462	0.6179
	-0.0143	0.5562
	-1.0968	1.8075
	-0.2486	0.5096
	0.6715	0.0889
	0.8176	-0.6605
	-0.8938	1.1931
	0.1469	1.6192
	-1.0159	1.3989
	-1.7346	0.1391
	-1.3286	1.461
	0.0299	4.3223
	0.3866	0.1149
	0.4734	-0.3029
	-0.8187	0.2564
	0.7654	-0.1394
	0.4757	1.1152
	0.5207	0.6962
	-0.5243	-0.4128
	-1.5152	0.7633
	-0.6205	-0.4635
	0.1736	1.2598
	0.5463	-0.4477
	0.0756	-1.3077
	-0.0192	0.6856
	1.0551
	0.6461
	0.4395
	-0.193
	-1.4671
	-0.4543
	0.0403
	0.7777
	-0.5137
	-0.361
	-1.383
	-1.1102
	-0.9932
	-0.5212
	0.1026
	0.7761
	-0.4963
	-0.3758
	-1.1553
	0.0539
	-1.2328
	-0.4325
	-1.7542
	-0.5722
	-0.7382
	-1.8256
	-0.6748
	-0.1788
	-0.4468
	-1.1519
	0.3897
	-0.1879
	-1.161
	-2.1087
	-0.0348
	-0.1638
	-0.8292
	-0.0112
	-0.0496
	-1.0069
	-1.0259
	-0.1942
	0.3481
	0.2841
	1.5384
	2.3166
	-0.1428
	-0.5141
	0.1613
	-0.6421
	1.8979
	1.0793
	-0.7688
	0.7765
	0.1461
	-0.5741
	-0.525
	-1.5342
	-0.3595
	-0.1821
	-0.2182
	0.6342
	1.0619
	1.4969
	-0.4115
	-1.7325
	0.3518
	0.2178
	0.1622
	-1.5765
	-0.6261
	2.0744
	0.6166
	0.3784
	-0.903
	-1.6554
	-0.5027
	-0.2016
	1.4632
	0.0874
	-0.0438
	-2.4602
	-0.8036
	-1.4231
	-1.1508
	-0.0868
	0.5201
	-0.7706
	-0.5885
	0.3065
	-0.186
	0.4989
	2.5938
	-0.003
	-0.0782
	0.6072
	-0.9052
	-1.2642
	-0.7231
	0.2051
	0.931
	1.802
	0.5197
	-0.3314
	-1.7898
	-0.5611
	-1.123
	-1.6476
	0.2446
	0.1902
	-0.2419
	0.0363
	-0.1798
	-0.7045
	-0.5599
	1.1686
	0.1637
	1.6372
	1.2168
	0.8054
	-0.0768
	0.3683
	-0.3937
	1.4902
	0.1411
	-0.0221
	0.0192
	1.1678
	-0.1383
	0.5602
	-0.3826
	-1.6582
	-0.5367
	-0.9911
	0.2137
	-0.5314
	0.2408
	-2.2902
	-0.7115
	-0.4267
	-0.022
	-0.3921
	-0.0551
	-1.8454
	0.7691
	-1.6984
	-1.1737
	-0.9089
	0.2469
	1.2927
	2.3362
	0.8199
	-0.3189
	0.856
	-2.273
	-0.2116
	0.745
	-1.3885
	-0.7642
	0.7769
	1.631
	0.3344
	1.4305
	3.3211
	2.9526
	1.8259
	0.8029
	2.5028
	1.4142
	1.8348
	1.8324
	-0.0277
	0.2556
	3.8525
	1.8365
	1.5035
	3.9703
	0.4309
	-0.1036
	2.163
	1.5933
	-0.0955
	0.1716
	-0.2238
	-0.6008
	2.5075
	-0.2168
	1.6181
	1.3287
	0.9809
	2.9577
	0.5154
	2.4222
	-0.2467
	0.9949
	1.2152
	2.3941
	0.9704
	1.1823
	1.0782
	-0.232
	2.2325
	2.0943
	-0.0878
	0.3125
	0.9085
	1.7317
	2.0572
	-1.348
	-0.2625
	-0.4306
	-0.7011
	1.5655
	-0.3346
	0.8501
	3.625
	-0.4312
	2.8613
	1.8368
	1.7284
	1.4803
	1.764
	2.6045
	0.235
	2.8555
	2.0351
	1.9398
	2.9009
	4.089
	1.2603
	0.204
	-0.8368
	1.7842
	0.8614
	1.5982
	0.4999
	0.497
	0.0828
	1.7584
	-0.1107
	1.1579
	1.0748
	0.8869
	2.8693
	-1.6556
	1.7692
	-1.6408
	-0.2137
	-0.1374
	0.8994
	-0.2818
	-0.783
	-1.7287
	-0.3145
	2.565
	1.5641
	0.0142
	0.7161
	-1.7457
	2.6214
	-0.6367
	-1.0457
	0.4254
	0.2386
	-0.7732
	1.7618
	-1.205
	-0.2779
	0.7232
	-0.4529
	0.2561
	1.7527
	1.1011
	-0.4675
	-0.438
	0.6271
	1.625
	1.8359
	-0.6931
	-0.357
	0.3485
	-2.0401
	0.4842
	-0.8604
	0.9096
	-0.0964
	0.2628
	-0.1917
	-0.1018
	0.5004
	0.6397
	-0.2034
	-0.4362
	0.8347
	-0.4375
	-0.2216
	-0.129
	-0.2217
	0.9897
	-0.204
	-1.094
	-1.534
	-0.7913
	-0.7461
	-1.1643
	-0.5835
	-1.0001
	1.7324
	0.3776
	-0.6946
	0.1759
	-1.8195
	-2.029
	-0.216
	-1.0675
	0.4183
	-0.7985
	0.6876
	-0.376
	0.4645
	1.0998
	0.5072
	-0.8221
	-0.2259
	1.0184
	0.1075
	2.1432
	0.0743
	0.9161
	0.4823
	-0.9899
	1.1216
	-0.3658
	-0.0245
	-0.0814
	-1.1459
	-0.0873
	-0.2197
	-0.7783
	-2.4347
	-0.2302
	-0.714
	-1.3037
	-0.6287
	-0.3802
	0.9333
	-0.535
	-0.9829
	0.4076
	-2.5121
	-1.476
	-0.3323
	-1.6564
	0.2301
	0.0845
	-2.8053
	-2.0457
	-0.2221
	-0.0602
	-0.0708
	0.3116
	-1.598
	-1.2799
	-0.7567
	-0.0159
	-1.3291
	-2.0321
	-1.2594
	-1.0985
	-1.5422
	-1.2133
	0.0615
	-1.1593
	-0.597
	-1.2418
	-0.0992
	-0.4199
	0.1508
	-0.8317
	0.47
	0.0768
	-1.036
	1.4511
	-0.834
	-1.8563
	-0.7762
	0.3717
	2.4663
	-0.7917
	-1.2921
	-1.0407
	-2.2419
	-0.5826
	-1.1843
	-0.3039
	-0.1558
	-0.1401
	-0.8346
	-0.6149
	1.8986
	-0.3804
	0.9765
	-0.7916
	-1.1041
	-0.876
	0.2523
	-0.6185
	0.2001
	0.3119
	0.9701
	0.7204
	0.0985
	0.0014
	-0.2807
	0.4756
	0.427
	-0.8564
	-1.1273
	-3.3761
	-0.2301
	0.6177
	-0.8379
	-0.7196
	-3.0423
	-1.1461
	-0.0554
	-0.5464
	-1.96
	-1.8491
	-0.1573
	-0.4418
	0.9609
	-0.1844
	-0.918
	-1.5139
	-0.1397
	-3.0401
	-0.7839
	-0.0671
	-2.0987
	1.5312
	-1.2996
	1.2526
	-1.1778
	0.0831
	0.7424
	-0.5618
	-1.5148
	0.0193
	-2.0031
	-0.2758
	-0.4298
	0.5076
	-1.9072
	-0.4987
	-1.3689
	-1.432
	-0.8701
	-2.2162
	-1.4131
	-0.8478
	-0.996
	-1.5305
	-1.7121
	-2.2249
	0.638
	0.1142
	-2.0488
	0.4467
	-0.1396
	-1.1024
	0.5906
	0.1388
	0.023
	0.1729
	-0.3634
	-1.1656
	-0.7307
	-0.5933
	1.3376
	-1.2735
	-1.4905
	0.3796
	-1.749
	-0.3271
	0.5161
	-0.6622
	-0.3468
	0.7355
	-1.4303
	1.3344
	-2.087
	-1.4039
	-0.021
	-1.5737
	1.342
	-2.6585
	0.0269
	0.0725
	-0.6149
	1.984
	-1.9795
	-1.1562
	-1.6374
	-0.2528
	0.1083
	-1.5552
	-0.1626
	-1.4979
	-2.1215
	-0.837
	0.9616
	0.6538
	-1.2134
	-1.134
	-0.8258
	0.1573
	1.5775
	-0.4102
	-1.1963
	-2.8013
	-2.052
	-0.8918
	-3.1328
	-1.339
	0.5282
	-2.5674
	-2.0542
	-0.8932
	0.6081
	-2.1892
	-0.5097
	0.894
	-2.1968
	-1.154
	-1.6989
	-0.1434
	-0.9878
	-0.7413
	0.1649
	1.5884
	-0.4551
	-0.1262
	1.5427
	-0.3392
	-0.9386
	0.6952
	-1.4905
	-0.5455
	-0.8854
	-0.4437
	-1.279
	-1.8586
	-0.0193
	-0.3742
	0.3533
	0.2279
	-0.1821
	-0.6499
	-0.8159
	1.4049
	0.7334
	-1.5372
	-0.9851
	-0.1029
	-1.2512
	0.1505
	-0.4702
	-0.4865
	0.598
	-0.4663
	-0.9317
	-0.4345
	0.1776
	0.8416
	-1.7196
	0.3619
	-1.692
	-0.5623
	0.9309
	-0.515
	-1.7544
	-0.0906
	-1.0269
	0.262
	-0.7111
	1.0331
	-0.3475
	-0.6411
	0.7778
	-0.4551
	-2.2794
	0.2256
	0.4266
	0.2564
	-1.2606
	-0.472
	-1.4399
	-1.1519
	-0.1266
	0.3424
	0.2347
	-0.2206
	-1.3395
	0.5044
	-2.0825
	0.8681
	0.0324
	-0.3153
	-0.9473
	0.5838
	-1.3879
	-1.679
	-1.4982
	-1.1794
	-0.9959
	-0.6567
	1.3052
	-0.3207
	0.4901
	-0.4468
	0.7757
	0.8744
	1.0035
	-1.8701
	0.1424
	-1.4123
	0.5958
	-0.2369
	0.6194
	-0.3937
	-0.5595
	0.8469
	1.2524
	1.0384
	0.5735
	0.21
	-0.6833
	-0.3842
	-1.6068
	-0.1959
	-0.3746
	0.7836
	-0.3379
	-1.1541
	1.5248
	-0.4012
	-0.2862
	-1.6424
	1.5029
	1.6302
	-0.9361
	1.2791
	0.929
	-0.6044
	-0.6799
	2.3572
	-0.5208
	0.121
	-0.5452
	-1.7379
	-0.408
	0.3606
	0.4563
	-1.3551
	0.3637
	0.8575
	-0.2921
	0.9402
	-1.0588
	-1.1441
	-0.0891
	-1.354
	-0.6021
	-1.2094
	-1.419
	-1.1523
	0.3586
	-0.5711
	-0.517
	0.1447
	0.1381
	-0.2575
	-0.66
	-0.4844
	-1.6426
	-0.5126
	0.2358
	-1.0753
	-1.9168
	-1.0203
	-0.9466
	-0.1785
	-1.0518
	-1.7696
	-1.7602
	-0.1415
	-1.5386
	0.4605
	-0.8739
	-0.5018
	-1.1472
	0.5661
	-1.1004
	-0.3553
	0.2955
	0.3761
	-0.1193
	-1.4103
	-1.7317
	-0.9643
	-0.8101
	-1.3226
	-1.5463
	-1.1012
	-1.5201
	-0.6787
	0.7949
	-1.5527
	-0.0057
	1.26
	-0.1603
	1.1053
	-0.1546
	0.5449
	0.858
	-1.1457
	1.5262
	0.8954
	-0.7054
	-0.9714
	-0.1528
	0.5318
	1.2457
	-0.0114
	-0.3665
	0.5877
	-0.0626
	0.1268
	-0.1921
	-0.835
	-1.1463
	-0.8198
	0.4639
	0.6976
	0.3507
	0.1582
	-0.4544
	0.3315
	-2.9119
	-0.3552
	0.4109
	-0.743
	-0.8194
	1.7251
	-0.8736
	-1.444
	-0.4849
	0.0604
	-1.3542
	-1.815
	1.2491
	-1.7794
	-1.094
	0.893
	0.7174
	-1.3173
	-1.3139
	-1.8125
	-1.4527
	-0.7341
	0.7545
	0.759
	-0.1697
	-0.0137
	-1.8039
	-1.356
	-1.005
	-1.223
	-1.6692
	-0.6069
	-0.7537
	-1.0779
	-0.8734
	-0.6608
	0.2104
	1.5821
	-0.4631
	-0.8404
	0.1188
	-1.9726
	-1.0109
	-0.8558
	-0.7116
	-0.0768
	-0.0821
	0.0352
	0.5684
	-0.6464
	-0.2039
	-0.7042
	-0.1609
	0.2315
	-0.625
	0.3427
	-0.5894
	2.6193
	-1.0897
	-0.3705
	-0.0199
	-0.3373
	0.418
	-1.6745
	-0.7197
	-1.2719
	-1.4247
	-0.6989
	1.128
	0.4911
	-2.8932
	-1.0383
	0.0983
	-0.7794
	-0.0019
	0.0465
	-0.9619
	-0.1329
	-1.418
	-0.3651
	-0.3071
	-1.0094
	-0.2563
	0.3321
	-0.1265
	-0.9511
	-0.0185
	-1.074
	-0.4146
	0.6485
	-1.9607
	-0.4166
	-2.1235
	1.3636
	-0.3762
	-1.3838
	-0.5266
	-0.8549
	-1.042
	-1.1699
	-1.0585
	-0.8593
	1.0526
	-0.6942
	-0.3266
	0.143
	-0.8774
	0.7125
	-0.8023
	-0.0171
	-0.876
	-0.5254
	-0.78
	-0.5385
	-0.2444
	2.0765
	0.1202
	0.4641
	0.7126
	0.4898
	0.0957
	1.8867
	1.6863
	-0.0411
	0.2792
	-2.2367
	0.6072
	1.6785
	-1.0552
	-0.5886
	0.013
	0.6229
	0.6856
	-0.0183
	-0.8462
	0.6292
	-0.1035
	-0.1324
	-0.4792
	0.8416
	-0.9412
	0.0073
	-1.8447
	0.5057
	0.3176
	0.9915
	0.6349
	1.2736
	-1.1623
	0.1286
	0.8302
	0.5411
	0.4932
	-1.7331
	1.4858
	-0.2344
	0.8786
	-0.0848
	-0.0179
	-1.7954
	-0.5036
	-1.2391
	-0.3442
	-0.7161
	0.9176
	-0.9638
	-1.0585
	-0.5481
	-0.9518
	-0.2208
	0.1299
	-0.8702
	0.6423
	0.9989
	-0.8815
	-0.0536
	-0.1477
	-2.3471
	-1.1295
	1.4373
	-0.5557
	-0.7081
	0.3627
	1.5693
	-0.7006
	-0.2857
	2.2504
	0.2985
	-0.1489
	-0.3942
	-0.2955
	0.0978
	0.3396
	0.8926
	1.1994
	2.648
	0.9533
	0.5568
	0.5299
	-1.1279
	-0.3705
	0.6152
	1.87
	0.6651
	-0.0978
	0.3039
	0.4734
	-0.8185
	0.9103
	0.7898
	-0.3381
	0.244
	1.6497
	-0.1186
	0.2128
	0.3266
	0.87
	0.5252
	-0.0125
	0.6799
	-0.3445
	0.2743
	-0.6215
	0.1174
	0.5807
	0.5232
	0.2969
	-0.749
	-0.1281
	1.4459
	0.1297
	-0.2589
	0.5714
	-1.1017
	-0.0217
	-0.6352
	0.015
	-0.0606
	-2.0401
	0.8069
	0.3227
	-0.7131
	1.3698
	-0.425
	0.7636
	0.3295
	0.1616
	-0.757
	0.3593
	2.0838
	-2.096
	0.9359
	-0.5916
	-0.0589
	-0.4643
	1.4422
	-2.0224
	-0.0661
	-0.1555
	-0.5404
	-1.3475
	-0.4138
	-1.2031
	0.4545
	-0.8719
	-1.3772
